# Supplementary material for: Synthesis of Cyano-Benzylidene Xanthene Synthons Using a Diprotic Brønsted Acid Catalyst, and Their Application as Efficient Inhibitors of Aluminum Corrosion in Alkaline Solutions
Source: Molecules. 2022 Sep 5;27(17):5733. doi: 10.3390/molecules27175733 (PMC9457813; doi:10.3390/molecules27175733)
Supplement: Supplementary file 1 [file molecules-27-05733-s001.zip]

Archive with 1 entries (1 files):
- molecules-1654816-supplementary.pdf
